# Supplementary material for: Real-World Data from the Use of Ranolazine in Patients with Stable Angina Pectoris: The RANGER Study
Source: J Clin Med. 2024 Mar 14;13(6):1672. doi: 10.3390/jcm13061672 (PMC10971156; doi:10.3390/jcm13061672)
Supplement: Supplementary file 1 [file jcm-13-01672-s001.zip]

Archive with 1 entries (1 files):
- jcm-2717616-supplementary.pdf
